# Supplementary material for: Shifting mortality patterns of primary liver cancer in the United States: a 20-year analysis of disparities
Source: Front Public Health. 2025 Dec 1;13:1715729. doi: 10.3389/fpubh.2025.1715729 (PMC12702890; doi:10.3389/fpubh.2025.1715729)
Supplement: Supplementary file 1 [file Table_1.XLSX]

## Sheet: Sheet1
	Measure	Deaths_1999	Deaths_2020	percent.change	AAMR_1999	AAMR_2020	AAPC (95% CI）
0	Both	12291	28156	129.08	6.95 (6.83 to 7.07)	10.12 (10.00 to 10.24)	1.80 (1.60 to 2.01)*
1	Female	4660	9557	105.09	4.56 (4.43 to 4.70)	6.35 (6.22 to 6.48)	1.63 (1.40 to 1.86)*
2	Male	7631	18599	143.73	9.96 (9.74 to 10.19)	14.52 (14.31 to 14.73)	1.77 (1.41 to 2.13)*
3	Midwest	2667	5534	107.5	6.37 (6.13 to 6.61)	9.39 (9.14 to 9.64)	1.98 (1.62 to 2.33)*
4	Northeast	2460	4461	81.34	6.69 (6.42 to 6.95)	8.88 (8.61 to 9.14)	1.39 (1.14 to 1.63)*
5	South	4512	11434	153.41	7.18 (6.97 to 7.39)	10.74 (10.54 to 10.94)	2.01 (1.79 to 2.22)*
6	West	2652	6727	153.66	7.38 (7.09 to 7.66)	10.68 (10.42 to 10.94)	1.75 (1.48 to 2.02)*
7	Hispanic	1073	3806	254.71	11.13 (10.43 to 11.83)	13.57 (13.12 to 14.01)	1.01 (0.67 to 1.36)*
8	NH Black	1483	3542	138.84	9.27 (8.79 to 9.75)	12.01 (11.61 to 12.42)	1.28 (0.87 to 1.69)*
9	NH Other	868	2021	132.83	14.80 (13.76 to 15.83)	12.66 (12.10 to 13.22)	-1.05 (-1.46 to -0.63)*
10	NH White	8836	18717	111.83	6.02 (5.89 to 6.15)	9.13 (9.00 to 9.27)	2.02 (1.82 to 2.22)*
11	Metropolitan	10149	23497	131.52	7.04 (6.90 to 7.17)	10.08 (9.94 to 10.21)	1.73 (1.36 to 2.09)*
12	Nonmetropolitan	2142	4659	117.51	6.54 (6.26 to 6.81)	10.30 (10.00 to 10.61)	2.30 (1.75 to 2.85)*
13	Alabama	231	505	118.61	7.98 (6.95 to 9.01)	11.63 (10.60 to 12.67)	2.27 (1.76 to 2.77)*
14	Alaska	17	54	217.65	nan (3.53 to 10.82)	11.23 (8.34 to 14.81)
15	Arizona	217	631	190.78	6.72 (5.82 to 7.61)	9.59 (8.83 to 10.35)	2.01 (1.26 to 2.77)*
16	Arkansas	163	310	90.18	8.86 (7.49 to 10.22)	12.00 (10.63 to 13.36)	1.78 (1.32 to 2.23)*
17	California	1554	3450	122.01	8.30 (7.89 to 8.71)	11.29 (10.91 to 11.67)	1.46 (1.14 to 1.77)*
18	Colorado	126	381	202.38	5.53 (4.56 to 6.50)	8.59 (7.71 to 9.47)	2.02 (1.50 to 2.54)*
19	Connecticut	136	296	117.65	5.74 (4.77 to 6.70)	9.02 (7.97 to 10.07)	1.86 (1.25 to 2.48)*
20	Delaware	33	94	184.85	6.73 (4.63 to 9.45)	9.95 (7.99 to 12.24)	2.72 (1.60 to 3.86)*
21	District of Columbia	39	62	58.97	10.82 (7.69 to 14.79)	13.34 (10.21 to 17.14)	2.37 (0.46 to 4.31)*
22	Florida	853	2064	141.97	6.62 (6.17 to 7.07)	9.30 (8.89 to 9.71)	1.63 (1.21 to 2.05)*
23	Georgia	263	782	197.34	6.16 (5.41 to 6.91)	9.64 (8.95 to 10.33)	2.67 (2.04 to 3.30)*
24	Hawaii	79	177	124.05	9.92 (7.86 to 12.37)	13.32 (11.31 to 15.33)	1.10 (-1.38 to 3.64)
25	Idaho	43	135	213.95	5.74 (4.15 to 7.73)	9.16 (7.59 to 10.73)	3.17 (2.19 to 4.16)*
26	Illinois	579	1036	78.93	7.55 (6.93 to 8.16)	9.88 (9.27 to 10.49)	1.64 (0.97 to 2.32)*
27	Indiana	248	550	121.77	6.45 (5.64 to 7.25)	9.87 (9.03 to 10.71)	2.42 (1.97 to 2.88)*
28	Iowa	115	217	88.7	5.28 (4.31 to 6.25)	7.72 (6.67 to 8.76)	2.33 (1.19 to 3.48)*
29	Kansas	104	234	125	5.91 (4.77 to 7.05)	9.72 (8.45 to 10.99)	3.11 (2.36 to 3.86)*
30	Kentucky	175	383	118.86	6.79 (5.79 to 7.80)	9.98 (8.96 to 11.00)	1.62 (0.57 to 2.68)*
31	Louisiana	247	497	101.21	9.29 (8.13 to 10.45)	12.60 (11.48 to 13.73)	1.99 (1.53 to 2.44)*
32	Maine	62	88	41.94	6.82 (5.23 to 8.74)	6.22 (4.95 to 7.71)	1.68 (0.69 to 2.69)*
33	Maryland	214	521	143.46	6.76 (5.85 to 7.67)	10.23 (9.34 to 11.12)	1.97 (1.20 to 2.75)*
34	Massachusetts	276	522	89.13	6.43 (5.67 to 7.19)	8.62 (7.87 to 9.37)	1.55 (0.74 to 2.38)*
35	Michigan	441	845	91.61	7.06 (6.40 to 7.72)	9.45 (8.80 to 10.10)	1.59 (1.22 to 1.97)*
36	Minnesota	151	385	154.97	4.91 (4.12 to 5.69)	8.19 (7.36 to 9.02)	2.23 (1.72 to 2.74)*
37	Mississippi	147	301	104.76	8.43 (7.06 to 9.79)	12.14 (10.75 to 13.54)	2.05 (1.60 to 2.51)*
38	Missouri	243	554	127.98	6.42 (5.61 to 7.22)	10.20 (9.33 to 11.06)	2.40 (1.83 to 2.98)*
39	Montana	40	114	185	6.57 (4.70 to 8.95)	10.97 (8.89 to 13.04)	2.90 (2.02 to 3.80)*
40	Nebraska	51	120	135.29	4.48 (3.34 to 5.89)	7.77 (6.35 to 9.20)	2.02 (0.46 to 3.60)*
41	Nevada	85	273	221.18	7.53 (5.98 to 9.35)	10.54 (9.27 to 11.82)	1.50 (0.92 to 2.09)*
42	New Hampshire	51	133	160.78	6.63 (4.94 to 8.72)	10.22 (8.43 to 12.01)	1.51 (0.61 to 2.42)*
43	New Jersey	390	633	62.31	6.94 (6.25 to 7.63)	8.28 (7.62 to 8.93)	1.23 (0.83 to 1.64)*
44	New Mexico	69	261	278.26	6.41 (4.99 to 8.12)	13.75 (12.05 to 15.46)	2.68 (2.00 to 3.36)*
45	New York	891	1372	53.98	7.20 (6.72 to 7.67)	8.15 (7.71 to 8.58)	0.72 (0.35 to 1.10)*
46	North Carolina	267	949	255.43	5.35 (4.71 to 6.00)	10.51 (9.83 to 11.19)	2.88 (2.30 to 3.48)*
47	North Dakota	33	36	9.09	6.87 (4.70 to 9.70)	6.08 (4.21 to 8.50)
48	Ohio	457	990	116.63	6.06 (5.50 to 6.62)	9.46 (8.86 to 10.06)	2.30 (1.80 to 2.80)*
49	Oklahoma	139	418	200.72	6.08 (5.07 to 7.09)	12.63 (11.40 to 13.86)	3.55 (3.01 to 4.10)*
50	Oregon	104	408	292.31	4.61 (3.72 to 5.50)	10.50 (9.47 to 11.54)	3.56 (2.61 to 4.52)*
51	Pennsylvania	584	1264	116.44	6.29 (5.78 to 6.80)	10.53 (9.93 to 11.12)	2.42 (2.06 to 2.77)*
52	Rhode Island	51	90	76.47	6.82 (5.06 to 8.99)	9.57 (7.65 to 11.82)	2.80 (1.82 to 3.79)*
53	South Carolina	155	486	213.55	6.22 (5.24 to 7.20)	10.31 (9.38 to 11.25)	2.34 (1.87 to 2.81)*
54	South Dakota	32	86	168.75	6.02 (4.11 to 8.49)	11.22 (8.91 to 13.95)	2.91 (1.76 to 4.07)*
55	Tennessee	215	617	186.98	5.97 (5.17 to 6.76)	10.41 (9.57 to 11.25)	2.42 (1.38 to 3.47)*
56	Texas	997	2576	158.38	9.13 (8.56 to 9.70)	12.59 (12.10 to 13.08)	1.55 (1.11 to 1.98)*
57	Utah	61	158	159.02	6.16 (4.70 to 7.93)	8.14 (6.86 to 9.43)	2.42 (1.53 to 3.32)*
58	Vermont	19	63	231.58	nan (2.87 to 7.45)	10.42 (7.93 to 13.44)
59	Virginia	301	672	123.26	7.18 (6.37 to 8.00)	9.48 (8.75 to 10.21)	1.94 (1.12 to 2.76)*
60	Washington	241	637	164.32	6.84 (5.98 to 7.71)	10.25 (9.44 to 11.06)	1.94 (1.31 to 2.58)*
61	West Virginia	73	197	169.86	5.33 (4.18 to 6.70)	11.04 (9.47 to 12.60)	3.10 (2.32 to 3.89)*
62	Wisconsin	213	481	125.82	6.05 (5.24 to 6.87)	9.18 (8.34 to 10.02)	1.53 (1.17 to 1.88)*
63	Wyoming	16	48	200	nan (3.02 to 8.59)	9.01 (6.57 to 12.06)
